# Supplementary material for: Smoking Is Associated with an Increased Risk of Dementia: A Meta-Analysis of Prospective Cohort Studies with Investigation of Potential Effect Modifiers
Source: PLoS One. 2015 Mar 12;10(3):e0118333. doi: 10.1371/journal.pone.0118333 (PMC4357455; doi:10.1371/journal.pone.0118333)
Supplement: S1 Dataset — (XLS) [file pone.0118333.s002.xls]

## Sheet: Sugroup analyses-Dementia
Summary Table1-1 regarding ever smoker vs. never smoker for dementia
No.	Year	Author	Location	Sample Size	Race	Female%	Mean Age At Baseline	Maximum Follow up(y)	Loss to follow up	Diagnosis Criteria	RR	LCI	UCI	Adjusetment	age	sex	APOE ε4	Education
1	2012	Bowen	North America	<1000	Mixed	Mixed	>74y	<10y	<=20%	NA	1.23	0.86	1.77	Y	Y	Y	Y	Y
2	2011	Rusanen	North America	>=1000	Mixed	Mixed	55~64y	>=10y	>20%	NA	1.17	0.83	1.65	Y	Y	Y	N	Y
3	2011	Ronnemaa	Europe	>=1000	White	Man	<55y	>=10y	NA	DSM-IV	1.30	1.00	1.60	Y	Y	N	N	Y
4	2011	Ogunniyi	Africa	>=1000	Black	Mixed	>74y	<10y	>20%	NA	1.56	1.11	2.21	N	N	N	N	N
5	2011	Lin	North America	<1000	Mixed	Mixed	55~64y	>=10y	<=20%	DSM-III-R	0.97	0.60	1.58	N	N	N	N	N
6	2011	Kimm(Man)	Asia	>=1000	Yellow	Man	<55y	>=10y	NA	DSM-IV	1.10	0.92	1.32	Y	Y	N	N	N
6	2011	Kimm(Woman)	Asia	>=1000	Yellow	Woman	<55y	>=10y	NA	DSM-IV	1.21	1.02	1.42	Y	Y	N	N	N
7	2011	Gao	North America	>=1000	Black	Mixed	>74y	>=10y	NA	DSM-III-R	1.10	0.76	1.59	N	N	N	N	N
8	2011	Chen	Asia	>=1000	Yellow	Mixed	NA	<10y	<=20%	NA	2.17	1.21	3.89	Y	Y	Y	N	N
9	2011	Brian	Australia	>=1000	White	Man	65~74y	>=10y	<=20%	NA	1.07	0.96	1.19	N	N	N	N	N
10	2010	Rusanen	Europe	>=1000	White	Mixed	<55y	>=10y	>20%	DSM-IV	1.10	0.52	2.33	Y	N	N	Y	N
11	2009	Hassing	Europe	>=1000	White	Mixed	<55y	>=10y	>20%	DSM-III-R	1.00	0.82	1.21	N	N	N	N	N
12	2009	Alonso	North America	>=1000	Mixed	Mixed	55~64y	>=10y	NA	NA	1.29	0.77	2.17	Y	Y	Y	Y	Y
13	2008	Kivipelto	Europe	>=1000	White	Mixed	<55y	>=10y	<=20%	DSM-IV	1.11	0.57	2.20	Y	Y	Y	Y	Y
14	2008	Dahl	Europe	<1000	White	Mixed	65~74y	<10y	>20%	DSM-IV	0.86	0.56	1.32	N	N	N	N	N
15	2007	Reitz	Europe	>=1000	White	Mixed	65~74y	>=10y	<=20%	DSM-III-R	1.27	1.05	1.53	Y	Y	Y	N	Y
16	2007	Laurin	North America	>=1000	Yellow	Man	>74y	<10y	>20%	DSM-III-R	0.87	0.70	1.09	N	N	N	N	N
17	2005	Whitmer	North America	>=1000	Mixed	Mixed	<55y	<10y	<=20%	NA	1.07	0.92	1.24	N	N	N	N	N
18	2005	Rosengren	Europe	>=1000	White	Man	<55y	>=10y	<=20%	NA	1.19	0.98	1.44	Y	Y	N	N	N
19	2005	Cherubini	Europe	>=1000	White	Mixed	>74y	NA	<=20%	DSM-IV	0.50	0.29	0.85	N	N	N	N	N
20	2004	Moffat	North America	<1000	Mixed	Man	65~74y	>=10y	NA	DSM-III-R	1.44	1.12	1.85	Y	Y	N	N	Y
21	2004	Laurin	North America	>=1000	Yellow	Man	>74y	<10y	>20%	DSM-III-R	0.89	0.72	1.10	N	N	N	N	N
22	2004	Juan	Asia	>=1000	Yellow	Mixed	65~74y	<10y	NA	DSM-III-R	1.82	1.30	2.56	Y	Y	Y	N	Y
23	2003	Tyas	North America	>=1000	Yellow	Man	>74y	<10y	<=20%	DSM-III-R	0.94	0.68	1.29	Y	Y	N	Y	Y
24	2003	Laurin	North America	<1000	White	Mixed	>74y	<10y	NA	DSM-IV	1.00	0.61	1.62	N	N	N	N	N
25	1999	Wang	Europe	<1000	White	Mixed	>74y	<10y	>20%	DSM-III-R	1.40	0.80	2.70	Y	Y	Y	N	Y
26	1999	Launer	Europe	>=1000	White	Mixed	NA	<10y	>20%	DSM-III-R	1.18	0.88	1.59	Y	Y	Y	N	Y
27	1998	Broe	Australia	<1000	White	Mixed	>74y	<10y	<=20%	DSM-IV	1.08	0.53	2.20	Y	Y	Y	N	Y
Summary Table1-2 regarding current smoker vs. never smoker for dementia
No.	Year	Author	Location	Sample Size	Race	Female%	Mean Age At Baseline	Maximum Follow up(y)	Loss to follow up	Diagnosis Criteria	RR	LCI	UCI	Adjusetment	age	sex	APOE ε4	Education
1	2012	Bowen	North America	<1000	Mixed	Mixed	>74y	<10y	<=20%	NA	1.31	0.87	1.98	Y	Y	Y	Y	Y
2	2011	Rusanen	North America	>=1000	Mixed	Mixed	<65y	>=10y	>20%	NA	1.42	1.14	1.76	Y	Y	Y	N	Y
3	2011	Lin	North America	<1000	Mixed	Mixed	<65y	>=10y	<=20%	DSM-III-R	0.52	0.07	3.66	N	N	N	N	N
4	2011	Kimm(Man)	Asia	>=1000	Yellow	Man	<65y	>=10y	NA	DSM-IV	1.20	1.00	1.30	Y	Y	N	N	N
4	2011	Kimm(Woman)	Asia	>=1000	Yellow	Woman	<65y	>=10y	NA	DSM-IV	1.30	1.10	1.50	Y	Y	N	N	N
5	2011	Gao	North America	>=1000	Black	Mixed	>74y	>=10y	NA	DSM-III-R	1.36	0.94	1.97	N	N	N	N	N
6	2011	Chen	Asia	>=1000	Yellow	Mixed	NA	<10y	<=20%	NA	2.39	1.21	4.72	Y	Y	Y	N	N
7	2011	Brian	Australia	>=1000	White	Man	65~74y	>=10y	<=20%	NA	1.12	0.92	1.37	N	N	N	N	N
8	2010	Rusanen	Europe	>=1000	White	Mixed	<65y	>=10y	>20%	DSM-IV	1.54	0.67	3.56	Y	N	N	Y	N
9	2009	Alonso	North America	>=1000	Mixed	Mixed	<65y	>=10y	NA	NA	1.70	1.20	2.50	Y	Y	Y	Y	Y
10	2007	Reitz	Europe	>=1000	White	Mixed	65~74y	>=10y	<=20%	DSM-III-R	1.42	1.07	1.89	Y	Y	Y	N	Y
11	2007	Laurin	North America	>=1000	Yellow	Man	>74y	<10y	>20%	DSM-III-R	1.08	0.67	1.73	N	N	N	N	N
12	2005	Rosengren	Europe	>=1000	White	Man	<65y	>=10y	<=20%	NA	1.24	0.99	1.57	Y	Y	N	N	N
13	2005	Cherubini	Europe	>=1000	White	Mixed	>74y	NA	<=20%	DSM-IV	0.32	0.10	1.02	N	N	N	N	N
14	2004	Laurin	North America	>=1000	Yellow	Man	>74y	<10y	>20%	DSM-III-R	0.89	0.65	1.22	N	N	N	N	N
15	2004	Juan	Asia	>=1000	Yellow	Mixed	65~74y	<10y	NA	DSM-III-R	2.15	1.60	2.91	Y	Y	Y	N	Y
16	2003	Tyas	North America	>=1000	Yellow	Man	>74y	<10y	<=20%	DSM-III-R	1.11	0.79	1.55	Y	Y	N	Y	Y
17	1999	Launer	Europe	>=1000	White	Mixed	NA	<10y	>20%	DSM-III-R	1.39	1.03	1.89	Y	Y	Y	N	Y
Summary Table1-3 regarding former smoker vs. never smoker for dementia
No.	Year	Author	Location	Sample Size	Race	Female%	Mean Age At Baseline	Maximum Follow up(y)	Loss to follow up	Diagnosis Criteria	OR	LCI	UCI	Adjusetment	age	sex	APOE ε4	Education
1	2012	Bowen	North America	<1000	Mixed	Mixed	>74y	<10y	<=20%	NA	1.00	0.47	2.15	Y	Y	Y	Y	Y
2	2011	Rusanen	North America	>=1000	Mixed	Mixed	<65y	>=10y	>20%	NA	1.00	0.94	1.07	Y	Y	Y	N	Y
3	2011	Lin	North America	<1000	Mixed	Mixed	<65y	>=10y	<=20%	DSM-III-R	1.01	0.61	1.67	N	N	N	N	N
4	2011	Kimm(Man)	Asia	>=1000	Yellow	Man	<65y	>=10y	NA	DSM-IV	1.00	0.80	1.10	Y	Y	N	N	N
4	2011	Kimm(Woman)	Asia	>=1000	Yellow	Woman	<65y	>=10y	NA	DSM-IV	1.10	0.90	1.30	Y	Y	N	N	N
5	2011	Gao	North America	>=1000	Black	Mixed	>74y	>=10y	NA	DSM-III-R	0.93	0.71	1.21	N	N	N	N	N
6	2011	Chen	Asia	>=1000	Yellow	Mixed	NA	<10y	<=20%	NA	1.66	0.53	5.16	Y	Y	Y	N	N
7	2011	Brian	Australia	>=1000	White	Man	65~74y	>=10y	<=20%	NA	1.05	0.93	1.19	N	N	N	N	N
8	2010	Rusanen	Europe	>=1000	White	Mixed	<65y	>=10y	>20%	DSM-IV	0.71	0.26	1.90	Y	N	N	Y	N
9	2009	Alonso	North America	>=1000	Mixed	Mixed	<65y	>=10y	NA	NA	1.00	0.70	1.30	Y	Y	Y	Y	Y
10	2007	Reitz	Europe	>=1000	White	Mixed	65~74y	>=10y	<=20%	DSM-III-R	1.17	0.92	1.48	Y	Y	Y	N	Y
11	2007	Laurin	North America	>=1000	Yellow	Man	>74y	<10y	>20%	DSM-III-R	0.82	0.64	1.06	N	N	N	N	N
12	2005	Rosengren	Europe	>=1000	White	Man	<65y	>=10y	<=20%	NA	1.07	0.75	1.52	Y	Y	N	N	N
13	2005	Cherubini	Europe	>=1000	White	Mixed	>74y	NA	<=20%	DSM-IV	0.56	0.30	1.02	N	N	N	N	N
14	2004	Laurin	North America	>=1000	Yellow	Man	>74y	<10y	>20%	DSM-III-R	0.89	0.67	1.20	N	N	N	N	N
15	2004	Juan	Asia	>=1000	Yellow	Mixed	65~74y	<10y	NA	DSM-III-R	1.52	1.09	2.13	Y	Y	Y	N	Y
16	2003	Tyas	North America	>=1000	Yellow	Man	>74y	<10y	<=20%	DSM-III-R	0.80	0.58	1.10	Y	Y	N	Y	Y
17	1999	Launer	Europe	>=1000	White	Mixed	NA	<10y	>20%	DSM-III-R	1.03	0.79	1.34	Y	Y	Y	N	Y
18	1998	Broe	Australia	<1000	White	Mixed	>74y	<10y	<=20%	DSM-IV	1.08	0.53	2.20	Y	Y	Y	N	Y

## Sheet: Sugroup analyses-AD
Summary Table2-1 regarding ever smoker vs. never smoker for AD
No.	Year	Author	Location	Sample Size	Race	Female%	Mean Age At Baseline	Maximum Follow up(y)	Loss to follow up	Quality		RR	LCI	UCI	Adjusetment	age	sex	APOE ε4	Education
1	2011	Zhou	Asia	>=1000	Yellow	Mixed	65~74y	<10y	<=20%	8	>=6	1.43	0.72	2.84	Y	Y	Y	N	Y
2	2011	Rusanen	North America	>=1000	Mixed	Mixed	<65y	>=10y	>20%	8	>=6	1.04	0.89	1.21	Y	Y	Y	N	Y
3	2011	Ronnemaa	Europe	>=1000	White	Man	<65y	>=10y	NA	7	>=6	1.00	0.70	1.40	Y	Y	N	N	Y
4	2011	Kimm(Man)	Asia	>=1000	Yellow	Man	<65y	>=10y	NA	7	>=6	1.01	0.83	1.22	Y	Y	N	N	N
4	2011	Kimm(Woman)	Asia	>=1000	Yellow	Woman	<65y	>=10y	NA	7	>=6	1.27	1.11	1.45	Y	Y	N	N	N
5	2010	Rusanen	Europe	>=1000	White	Mixed	<65y	>=10y	>20%	7	>=6	1.31	0.45	3.84	Y	N	N	Y	N
6	2009	Scarmeas	North America	>=1000	Mixed	Mixed	>74y	>=10y	<=20%	7	>=6	1.14	0.84	1.54	N	N	N	N	N
7	2009	Hassing	Europe	>=1000	White	Mixed	<65y	>=10y	>20%	5	<6	0.97	0.74	1.26	N	N	N	N	N
8	2008	Beydoun	North America	>=1000	Mixed	Mixed	<65y	>=10y	>20%	5	<6	0.78	0.37	1.63	N	N	N	N	N
9	2007	Reitz	Europe	>=1000	White	Mixed	65~74y	>=10y	<=20%	9	>=6	1.31	1.02	1.68	Y	Y	Y	N	Y
10	2006	Aggarwal	North America	>=1000	Mixed	Mixed	65~74y	<10y	>20%	7	>=6	1.70	0.46	6.23	Y	Y	Y	Y	Y
11	2004	Moffat	North America	<1000	Mixed	Man	65~74y	>=10y	NA	5	<6	1.92	1.56	2.36	Y	Y	N	N	Y
12	2004	Juan	Asia	>=1000	Yellow	Mixed	65~74y	<10y	NA	7	>=6	1.95	1.12	3.39	Y	Y	Y	N	Y
13	2003	Tyas	North America	>=1000	Yellow	Man	>74y	<10y	<=20%	7	>=6	1.03	0.72	1.47	Y	Y	N	Y	Y
14	2002	Lindsay	North America	>=1000	White	Mixed	65~74y	<10y	>20%	7	>=6	0.82	0.57	1.17	Y	Y	Y	N	Y
15	2001	Tyas	North America	<1000	White	Mixed	65~74y	<10y	>20%	4	<6	0.67	0.33	1.37	N	N	N	N	N
16	1999	Wang	Europe	<1000	White	Mixed	>74y	<10y	>20%	5	<6	1.10	0.50	2.40	Y	Y	Y	N	Y
17	1999	Merchant	North America	>=1000	Mixed	Mixed	>74y	NA	>20%	5	<6	0.84	0.54	1.31	N	N	N	N	N
18	1999	Launer	Europe	>=1000	White	Mixed	NA	<10y	>20%	7	>=6	1.42	0.98	2.07	Y	Y	Y	N	Y
19	1998	Broe	Australia	<1000	White	Mixed	>74y	<10y	<=20%	6	>=6	1.03	0.45	2.37	Y	Y	Y	N	Y
20	1995	Yoshitake	Asia	<1000	Yellow	Mixed	65~74y	<10y	<=20%	6	>=6	0.73	0.34	1.57	Y	Y	N	N	N
21	1994	Letenneur	Europe	>=1000	White	Mixed	NA	NA	NA	7	>=6	0.94	0.44	2.00	Y	Y	Y	N	Y
22	1992	Hebert	North America	<1000	Mixed	Mixed	NA	<10y	>20%	6	>=6	0.70	0.30	1.40	Y	Y	Y	N	Y
Summary Table2-2 regarding current smoker vs. never smoker for AD
No.	Year	Author	Location	Sample Size	Race	Female%	Mean Age At Baseline	Maximum Follow up(y)	Loss to follow up	Quality		OR	LCI	UCI	Adjusetment	age	sex	APOE ε4	Education
1	2011	Zhou	Asia	>=1000	Yellow	Mixed	65~74y	<10y	<=20%	8	>=6	2.03	1.34	3.09	Y	Y	Y	N	Y
2	2011	Rusanen	North America	>=1000	Mixed	Mixed	<65y	>=10y	>20%	8	>=6	1.23	0.87	1.74	Y	Y	Y	N	Y
3	2011	Kimm(Man)	Asia	>=1000	Yellow	Man	<65y	>=10y	NA	7	>=6	1.10	0.90	3.4	Y	Y	N	N	N
3	2011	Kimm(Woman)	Asia	>=1000	Yellow	Woman	<65y	>=10y	NA	7	>=6	1.30	1.10	1.50	Y	Y	N	N	N
4	2010	Rusanen	Europe	>=1000	White	Mixed	<65y	>=10y	>20%	7	>=6	2.17	0.87	5.36	Y	N	N	Y	N
5	2008	Beydoun	North America	>=1000	Mixed	Mixed	<65y	>=10y	>20%	5	<6	0.52	0.33	0.82	N	N	N	N	N
6	2007	Reitz	Europe	>=1000	White	Mixed	65~74y	>=10y	<=20%	9	>=6	1.51	1.10	2.08	Y	Y	Y	N	Y
7	2006	Aggarwal	North America	>=1000	Mixed	Mixed	65~74y	<10y	>20%	7	>=6	3.40	1.44	8.01	Y	Y	Y	Y	Y
8	2004	Juan	Asia	>=1000	Yellow	Mixed	65~74y	<10y	NA	7	>=6	2.72	1.63	5.42	Y	Y	Y	N	Y
9	2003	Tyas	North America	>=1000	Yellow	Man	>74y	<10y	<=20%	7	>=6	1.17	0.69	1.98	Y	Y	N	Y	Y
10	1999	Merchant	North America	>=1000	Mixed	Mixed	>74y	NA	>20%	5	<6	1.06	0.71	1.58	N	N	N	N	N
11	1999	Launer	Europe	>=1000	White	Mixed	NA	<10y	>20%	7	>=6	1.74	1.21	2.50	Y	Y	Y	N	Y
12	1994	Letenneur	Europe	>=1000	White	Mixed	NA	NA	NA	7	>=6	1.30	0.46	3.60	Y	Y	Y	N	Y
Summary Table2-3 regarding former smoker vs. never smoker for AD
No.	Year	Author	Study Location	Sample Size	Race	Female%	Mean Age At Baseline	Maximum Follow up(y)	Loss to follow up	Quality		OR	LCI	UCI	Adjusetment	age	sex	APOE ε4	Education
1	2011	Zhou	Asia	>=1000	Yellow	Mixed	65~74y	<10y	<=20%	8	>=6	1.01	0.66	1.55	Y	Y	Y	N	Y
2	2011	Rusanen	North America	>=1000	Mixed	Mixed	<65y	>=10y	>20%	8	>=6	1.00	0.89	1.13	Y	Y	Y	N	Y
3	2011	Kimm(Man)	Asia	>=1000	Yellow	Man	<65y	>=10y	NA	7	>=6	1.00	0.80	1.20	Y	Y	N	N	N
3	2011	Kimm(Woman)	Asia	>=1000	Yellow	Woman	<65y	>=10y	NA	7	>=6	1.20	0.90	1.50	Y	Y	N	N	N
4	2010	Rusanen	Europe	>=1000	White	Mixed	<65y	>=10y	>20%	7	>=6	0.72	0.24	2.17	Y	N	N	Y	N
5	2008	Beydoun	North America	>=1000	Mixed	Mixed	<65y	>=10y	>20%	5	<6	1.11	0.83	1.49	N	N	N	N	N
6	2007	Reitz	Europe	>=1000	White	Mixed	65~74y	>=10y	<=20%	9	>=6	1.17	0.90	1.52	Y	Y	Y	N	Y
7	2006	Aggarwal	North America	>=1000	Mixed	Mixed	65~74y	<10y	>20%	7	>=6	0.90	0.47	1.70	Y	Y	Y	Y	Y
8	2004	Juan	Asia	>=1000	Yellow	Mixed	65~74y	<10y	NA	7	>=6	1.53	0.65	1.42	Y	Y	Y	N	Y
9	2003	Tyas	North America	>=1000	Yellow	Man	>74y	<10y	<=20%	7	>=6	0.93	0.58	1.50	Y	Y	N	Y	Y
10	1999	Merchant	North America	>=1000	Mixed	Mixed	>74y	NA	>20%	5	<6	0.67	0.46	0.97	N	N	N	N	N
11	1999	Launer	Europe	>=1000	White	Mixed	NA	<10y	>20%	7	>=6	1.19	0.80	1.51	Y	Y	Y	N	Y
12	1998	Broe	Australia	<1000	White	Mixed	>74y	<10y	<=20%	6	>=6	1.03	0.45	2.37	Y	Y	Y	N	Y
13	1994	Letenneur	Europe	>=1000	White	Mixed	NA	NA	NA	7	>=6	1.00	0.44	2.20	Y	Y	Y	N	Y

## Sheet: Sugroup analyses-VaD
Summary Table3-1 regarding ever smoker vs. never smoker for VaD
No.	Year	Author	Location	Sample Size	Race	Female%	Mean age at baseline	Maximum follow-up duration(y)	Loss to follow-up	Diagnosis criteria	RR	Lci	Uci	Adjusetment	age	sex	APOE ε4	Hpertension	Alcohol	Education
1	2011	Rusanen	North America	>=1000	Mixed	Mixed	<65	>=10y	>20%	ICD-9-CM	1.13	0.85	1.49	Y	Y	Y	N	Y	Y	Y
2	2011	Ronnemaa	Europe	>=1000	White	Man	<65	>=10y	NA	ADDTC core criteria	1.60	1.00	2.50	Y	Y	N	N	N	N	Y
3	2011	Kimm(Man)	Asia	>=1000	Yellow	Man	<65	>=10y	NA	ICD-10	0.99	0.80	1.24	Y	Y	N	N	N	Y	N
3	2011	Kimm(Woman)	Asia	>=1000	Yellow	Woman	<65	>=10y	NA	ICD-10	1.22	0.75	2.00	Y	Y	N	N	N	Y	N
4	2009	Hassing	Europe	>=1000	White	Mixed	<65	>=10y	>20%	NINDS-AIREN;	1.41	0.89	2.22	N	N	N	N	N	N	N
5	2007	Reitz	Europe	>=1000	White	Mixed	65~74y	>=10y	<=20%	NINDS-AIREN	1.20	0.66	2.16	Y	Y	Y	N	N	Y	Y
6	2004	Juan	Asia	>=1000	Yellow	Mixed	65~74y	<10y	NA	NINDS-AIREN	1.87	1.35	2.61	Y	Y	Y	N	N	Y	Y
7	2003	Tyas	North America	>=1000	Yellow	Man	>74y	<10y	<=20%	The criteria proposed by the California Alzheimer’s Disease Diagnos- tic and Treatment Centers	0.97	0.62	1.51	Y	Y	N	Y	Y	Y	Y
8	1995	Yoshitake	Asia	<1000	Yellow	Mixed	65~74y	<10y	<=20%	NINDS-AIREN	1.24	0.66	2.31	Y	Y	N	N	N	N	N
Summary Table3-2 regarding current smoker vs. never smoker for VaD
No.	Year	Author	Location	Sample Size	Race	Female%	Mean Age At Baseline	Maximum Follow up(y)	Loss to follow up	Diagnosis Criteria	OR	LCI	UCI	Adjusetment	age	sex	APOE ε4	Education
1	2011	Rusanen	North America	>=1000	Mixed	Mixed	55~64y	>=10y	>20%	ICD-9-CM	1.32	1.00	1.73	Y	Y	Y	N	Y
2	2011	Kimm(Man)	Asia	>=1000	Yellow	Man	<55y	>=10y	NA	ICD-10	1.1	0.80	1.50	Y	Y	N	N	N
2	2011	Kimm(Woman)	Asia	>=1000	Yellow	Woman	<55y	>=10y	NA	ICD-10	1.5	1.10	2.10	Y	Y	N	N	N
3	2007	Reitz	Europe	>=1000	White	Mixed	65~74y	>=10y	<=20%	NINDS-AIREN	1.1	0.43	2.84	Y	Y	Y	N	Y
4	2004	Juan	Asia	>=1000	Yellow	MIxed	65~74y	<10y	NA	NINDS-AIREN	1.98	1.53	3.12	Y	Y	Y	N	Y
5	2003	Tyas	North America	>=1000	Yellow	Man	>74y	<10y	<=20%	The criteria proposed by the California Alzheimer’s Disease Diagnos- tic and Treatment Centers	1.14	0.60	2.13	Y	Y	N	Y	Y
Summary Table3-3 regarding former smoker vs. never smoker for VaD
No.	Year	Author	Location	Sample Size	Race	Female%	Mean Age At Baseline	Maximum Follow up(y)	Loss to follow up	Diagnosis Criteria	OR	LCI	UCI	Adjusetment	age	sex	APOE ε4	Education
1	2011	Rusanen	North America	>=1000	Mixed	Mixed	55~64y	>=10y	>20%	ICD-9-CM	0.99	0.80	1.22	Y	Y	Y	N	Y
2	2011	Kimm(Man)	Asia	>=1000	Yellow	Man	<55y	>=10y	NA	ICD-10	0.90	0.70	1.30	Y	Y	N	N	N
2	2011	Kimm(Woman)	Asia	>=1000	Yellow	Woman	<55y	>=10y	NA	ICD-10	0.90	0.50	1.50	Y	Y	N	N	N
3	2007	Reitz	Europe	>=1000	White	Mixed	65~74y	>=10y	<=20%	NINDS-AIREN	1.26	0.59	2.68	Y	Y	Y	N	Y
4	2004	Juan	Asia	>=1000	Yellow	Mixed	65~74y	<10y	NA	NINDS-AIREN	1.33	0.51	3.02	Y	Y	Y	N	Y
5	2003	Tyas	North America	>=1000	Yellow	Man	>74y	<10y	<=20%	The criteria proposed by the California Alzheimer’s Disease Diagnos- tic and Treatment Centers	0.82	0.43	1.52	Y	Y	N	Y	Y

## Sheet: Sugroup analyses-ApoE genotype
AD	Ever smokers
	Year	Author	RR	Lci	Uci	ApoE carrier
	2010	Rusanen	2.98	0.58	15.32	Yes
	2007	Reitz	1.07	0.78	1.47	Yes
	2006	Aggarwal	0.35	0.13	0.94	Yes
	1999	Merchant	0.99	0.58	1.69	Yes
	2010	Rusanen	0.48	0.15	1.59	No
	2007	Reitz	1.45	0.83	2.55	No
	2006	Aggarwal	2.21	0.73	6.70	No
	1999	Merchant	1.14	0.33	3.87	No
	Current smokers
	Year	Author	RR	Lci	Uci	ApoE carrier
	2010	Rusanen	6.56	1.80	23.94	Yes
	2007	Reitz	1.06	0.62	1.79	Yes
	2006	Aggarwal	0.57	0.11	3.12	Yes
	1999	Merchant	1.4	0.6	3.3	Yes
	2010	Rusanen	0.56	0.11	2.88	No
	2007	Reitz	1.95	1.29	2.95	No
	2006	Aggarwal	4.32	1.28	14.65	No
	1999	Merchant	2.1	1.2	3.7	No
	Former smokers
	Year	Author	RR	Lci	Uci	ApoE carrier
	2010	Rusanen	1.23	0.27	5.54	Yes
	2007	Reitz	1.08	0.73	1.60	Yes
	2006	Aggarwal	0.27	0.08	0.93	Yes
	1999	Merchant	0.8	0.4	1.5	Yes
	2010	Rusanen	0.40	0.07	2.40	No
	2007	Reitz	1.10	0.76	1.60	No
	2006	Aggarwal	1.37	0.62	3.04	No
	1999	Merchant	0.6	0.3	1.1	No

## Sheet: Dose-response data
The summary table of dose-response data for dementia-cigarettes per day
id	author	year	study	RR	lci	uci	Assigned dose	Case	Person-year
1	Rusanen	2011	2	1	1	1	0	2724	234715
1	Rusanen	2011	2	1.04	0.91	1.2	5	234	22517
1	Rusanen	2011	2	1.37	1.23	1.52	15	435	41101
1	Rusanen	2011	2	1.44	1.26	1.64	30	283	31050
1	Rusanen	2011	2	2.14	1.65	2.78	50	63	6003
2	Rosengren	2005	2	1	1	1	0	75	53191.5
2	Rosengren	2005	2	1.15	0.84	1.58	7.5	77	50326.8
2	Rosengren	2005	2	1.38	0.94	2.01	19.5	41	25625
2	Rosengren	2005	2	1.29	0.63	2.68	29.5	8	5555.56
The summary table of dose-response data for AD-cigarettes per day
id	author	year	study	RR	lci	uci	Assigned dose	Case	Person-year
1	Rusanen	2011	2	1	1	1	0	590	234715
1	Rusanen	2011	2	0.8	0.61	1.06	5	39	22517
1	Rusanen	2011	2	1.11	0.9	1.36	15	89	41101
1	Rusanen	2011	2	1.18	0.92	1.52	30	50	31050
1	Rusanen	2011	2	2.57	1.63	4.03	50	17	6003
The summary table of dose-response data for VaD-cigarettes per day
id	author	year	study	RR	lci	uci	Assigned dose	Case	Person-year
1	Rusanen	2011	2	1	1	1	0	210	234715
1	Rusanen	2011	2	1.05	0.69	1.61	5	17	22517
1	Rusanen	2011	2	1.2	0.84	1.7	15	31	41101
1	Rusanen	2011	2	1.42	0.95	2.13	30	29	31050
1	Rusanen	2011	2	2.72	1.2	6.18	50	5	6003
